# Supplementary material for: Smallholder farmers can achieve more sustainable wheat production through Consolidating Land for Uniform Practice
Source: Front Plant Sci. 2025 Mar 11;16:1517683. doi: 10.3389/fpls.2025.1517683 (PMC11933068; doi:10.3389/fpls.2025.1517683)
Supplement: Supplementary file 1 [file Table1.xlsx]

## Sheet: FP
	Nfert(kg/hm2)	Seed nitrogen concentration(kg/kg)	seeding rate(kg/hm2)	Nsed(kg/hm2)	Ndep	Nirr	Nbio	Ninput	yield（t/hm2）	Nup	Nsurp	Nnh3	Nleach	Nn2o	Nacc	NRE	Yp	HI	S/R	Yer	Cg	Cs	Cr	Cer	Cp	Ntrans	N application	P	K	灌溉用电	Her	fuel	P施用	K施用	GHG	Ce	SI	C foot	environment cost	NECB	NEEB	cost	T benefit	BCR	labor cost	ALP
N12-01	240	0.02288	262.5	6.006	12.9	13	15	286.906	6.88452	167.112	119.794	19.53	19.3625	0.765617	80.1362	0.582461	12068.5	0.417	7.4	0.65	5430.84	7592.76	1759.95	1143.97	15927.5	1992	318.825	1185	412.5	1660.3	22.956	245.565	150	75	5837.14	1591.95	9.00505	847.865	1492.26	27064.1	3554.06	10375	15421.3	1.48639	327	21.0536
N12-02	240	0.02288	262.5	6.006	12.9	13	15	286.906	5.93625	147.58	139.326	19.53	19.3625	0.765617	99.6676	0.514385	10406.2	0.417	7.4	0.65	4682.81	6546.94	1517.53	986.397	13733.7	1992	318.825	888.75	412.5	1660.3	22.956	245.565	112.5	75	5540.89	1511.15	8.08822	933.399	1440.62	23197.8	1481.58	10375	13297.2	1.28166	327	18.1537
N12-03	240	0.02288	262.5	6.006	12.9	13	15	286.906	5.23736	132.724	154.182	19.53	19.3625	0.765617	114.524	0.462603	9181.07	0.417	7.4	0.65	4131.48	5776.15	1338.87	870.265	12116.8	1992	318.825	1185	412.5	1660.3	22.956	245.565	150	75	5837.14	1591.95	6.61129	1114.52	1492.26	20208	-135.576	10375	11731.7	1.13076	327	16.0164
N12-04	240	0.02288	262.5	6.006	12.9	13	15	286.906	7.4321	178.105	108.801	19.53	19.3625	0.765617	69.1424	0.62078	13028.5	0.417	7.4	0.65	5862.8	8196.68	1899.93	1234.95	17194.4	1992	318.825	1185	412.5	1660.3	22.956	245.565	150	75	5837.14	1591.95	9.80084	785.396	1492.26	29343.3	4780.65	10375	16647.9	1.60462	327	22.7281
N12-05	240	0.02288	262.5	6.006	12.9	13	15	286.906	5.47883	137.906	149	19.53	19.3625	0.765617	109.342	0.480664	9604.38	0.417	7.4	0.65	4321.97	6042.47	1400.6	910.39	12675.4	1992	318.825	888.75	288.75	1660.3	22.956	245.565	112.5	52.5	5417.14	1477.4	7.57954	988.74	1419.05	21327.6	478.53	10375	12272.6	1.1829	327	16.7548
N12-06	250	0.02288	300	6.864	12.9	13	15	297.764	7.21334	173.737	124.027	20.21	20.4982	0.800856	82.5183	0.583471	12645	0.417	7.4	0.65	5690.24	7955.42	1844.01	1198.6	16688.3	2075	333.499	1185	412.5	1660.3	22.956	245.565	150	75	5934.82	1618.59	9.3104	822.755	1530.18	28406.1	4252.71	10375	16157.9	1.55739	327	22.0592
N12-07	262	0.02288	262.5	6.006	12.9	13	15	308.906	5.92959	147.441	161.465	21.026	21.9494	0.845292	117.645	0.477299	10394.6	0.417	7.4	0.65	4677.55	6539.6	1515.83	985.29	13718.3	2174.6	352.004	1185	412.5	1660.3	22.956	245.565	150	75	6052.92	1650.8	7.31009	1020.8	1576.72	23030.4	1330.56	10375	13282.3	1.28022	327	18.1333
N12-08	240	0.02288	262.5	6.006	12.9	13	15	286.906	5.99709	148.854	138.052	19.53	19.3625	0.765617	98.394	0.518824	10512.9	0.417	7.4	0.65	4730.8	6614.04	1533.09	996.506	13874.4	1992	318.825	1185	412.5	1660.3	22.956	245.565	150	75	5837.14	1591.95	7.71538	973.329	1492.26	23370.3	1566.22	10375	13433.5	1.29479	327	18.3397
N12-09	240	0.02288	262.5	6.006	12.9	13	15	286.906	7.1403	172.271	114.635	19.53	19.3625	0.765617	74.9768	0.600444	12516.9	0.417	7.4	0.65	5632.61	7874.85	1825.33	1186.47	16519.3	1992	318.825	888.75	616	1660.3	22.956	245.565	112.5	112	5744.39	1566.65	9.54431	804.503	1476.09	28154	4143.17	10375	15994.3	1.54162	327	21.8358
N12-10	262.5	0.02288	262.5	6.006	12.9	13	15	309.406	5.70395	142.689	166.717	21.06	22.012	0.847196	122.798	0.461171	9999.01	0.417	7.4	0.65	4499.55	6290.74	1458.15	947.796	13196.2	2178.75	352.796	1185	412.5	1660.3	22.956	245.565	150	75	6057.86	1652.14	6.98734	1062.05	1578.68	22089.9	823.162	10375	12776.8	1.2315	327	17.4433
N12-11	262.5	0.02288	300	6.864	12.9	13	15	310.264	4.67636	120.466	189.798	21.06	22.012	0.847196	145.879	0.38827	8197.64	0.417	7.4	0.65	3688.94	5157.44	1195.46	777.046	10818.9	2178.75	352.796	1185	412.5	1660.3	22.956	245.565	150	75	6057.86	1652.14	5.54838	1295.42	1578.68	17812.7	-1478.65	10375	10475	1.00964	327	14.3008
N12-12	240	0.02288	262.5	6.006	12.9	13	15	286.906	5.48312	137.997	148.909	19.53	19.3625	0.765617	109.251	0.480984	9611.9	0.417	7.4	0.65	4325.36	6047.2	1401.7	911.103	12685.4	1992	318.825	1185	616	1660.3	22.956	245.565	150	112	6040.64	1647.45	6.70001	1101.68	1527.73	21175.4	379.47	10375	12282.2	1.18383	327	16.768
N12-13	240	0.02288	262.5	6.006	12.9	13	15	286.906	5.53491	139.101	147.805	19.53	19.3625	0.765617	108.146	0.484833	9702.69	0.417	7.4	0.65	4366.21	6104.32	1414.94	919.709	12805.2	1992	318.825	888.75	412.5	1660.3	22.956	245.565	112.5	75	5540.89	1511.15	7.47378	1001.08	1440.62	21527.3	582.589	10375	12398.2	1.19501	327	16.9263
N12-14	277.5	0.02288	262.5	6.006	12.9	13	15	324.406	6.60941	161.513	162.893	22.08	23.9769	0.906356	115.93	0.497873	11586.3	0.417	7.4	0.65	5213.82	7289.35	1689.62	1098.25	15291	2303.25	377.432	1185	412.5	1660.3	22.956	245.565	150	75	6207	1692.82	8.03289	939.116	1638.62	25818.1	2791.46	10375	14805.1	1.42699	327	20.2123
N12-15	240	0.02288	262.5	6.006	12.9	13	15	286.906	4.8555	124.415	162.491	19.53	19.3625	0.765617	122.833	0.433645	8511.68	0.417	7.4	0.65	3830.26	5355.01	1241.25	806.814	11233.3	1992	318.825	1185	412.5	1660.3	22.956	245.565	150	75	5837.14	1591.95	6.05635	1202.17	1492.26	18618.5	-990.932	10375	10876.3	1.04832	327	14.8486
N12-16	240	0.02288	285	6.5208	12.9	13	15	287.421	6.08171	150.62	136.8	19.53	19.3625	0.765617	97.1423	0.524041	10661.2	0.417	7.4	0.65	4797.55	6707.37	1554.72	1010.57	14070.2	1992	318.825	1185	412.5	1660.3	22.956	245.565	150	75	5837.14	1591.95	7.83836	959.786	1492.26	23722.5	1755.77	10375	13623	1.31306	327	18.5985
N12-17	240	0.02288	262.5	6.006	12.9	13	15	286.906	5.8727	146.247	140.659	19.53	19.3625	0.765617	101.001	0.509737	10294.8	0.417	7.4	0.65	4632.67	6476.86	1501.29	975.837	13586.7	1992	318.825	1185	412.5	1660.3	22.956	245.565	150	75	5837.14	1591.95	7.53461	993.945	1492.26	22852.5	1287.6	10375	13154.9	1.26794	327	17.9593
N12-18	240	0.02288	262.5	6.006	12.9	13	15	286.906	6.39389	157.089	129.817	19.53	19.3625	0.765617	90.1584	0.547529	11208.5	0.417	7.4	0.65	5043.82	7051.67	1634.52	1062.44	14792.4	1992	318.825	1185	412.5	1660.3	22.956	245.565	150	75	5837.14	1591.95	8.29204	912.924	1492.26	25021.9	2455.07	10375	14322.3	1.38046	327	19.5532
N12-19	240	0.02288	262.5	6.006	12.9	13	15	286.906	6.38355	156.876	130.03	19.53	19.3625	0.765617	90.3716	0.546786	11190.3	0.417	7.4	0.65	5035.65	7040.26	1631.88	1060.72	14768.5	1992	318.825	1185	412.5	1660.3	22.956	245.565	150	75	5837.14	1591.95	8.27701	914.404	1492.26	24978.8	2431.89	10375	14299.1	1.37823	327	19.5216
N12-20	240	0.02288	262.5	6.006	12.9	13	15	286.906	5.32399	134.589	152.317	19.53	19.3625	0.765617	112.659	0.469105	9332.94	0.417	7.4	0.65	4199.82	5871.69	1361.02	884.66	12317.2	1992	318.825	1185	412.5	1660.3	22.956	245.565	150	75	5837.14	1591.95	6.73718	1096.39	1492.26	20568.5	58.476	10375	11925.7	1.14947	327	16.2813
N13-01	240	0.02288	262.5	6.006	12.9	13	15	286.906	7.27408	174.953	111.953	19.53	19.3625	0.765617	72.2953	0.609791	15001.7	0.417	7.4	0.65	6750.76	9438.12	2187.69	1422	19798.6	1992	318.825	1185	412.5	1660.3	22.956	245.565	150	75	5837.14	1591.95	11.4367	802.458	1492.26	34028.7	4426.68	10375	16293.9	1.5705	327	22.2449
N13-02	240	0.02288	262.5	6.006	12.9	13	15	286.906	6.50383	159.35	127.556	19.53	19.3625	0.765617	87.8977	0.555409	13413.2	0.417	7.4	0.65	6035.93	8438.72	1956.03	1271.42	17702.1	1992	318.825	1185	412.5	1660.3	22.956	245.565	150	75	5837.14	1591.95	10.1198	897.493	1492.26	30256.8	2701.32	10375	14568.6	1.4042	327	19.8894
N13-03	240	0.02288	262.5	6.006	12.9	13	15	286.906	6.90884	167.604	119.302	19.53	19.3625	0.765617	79.6437	0.584178	14248.4	0.417	7.4	0.65	6411.8	8964.22	2077.84	1350.6	18804.5	1992	318.825	1185	412.5	1660.3	22.956	245.565	150	75	5837.14	1591.95	10.8122	844.88	1492.26	32240.1	3608.55	10375	15475.8	1.49164	327	21.128
N13-04	240	0.02288	300	6.864	12.9	13	15	287.764	7.06674	170.792	116.972	19.53	19.3625	0.765617	77.3141	0.593513	14574.1	0.417	7.4	0.65	6558.34	9169.1	2125.33	1381.46	19234.2	1992	318.825	888.75	618.75	1660.3	22.956	245.565	112.5	112.5	5747.14	1567.4	11.2714	813.266	1476.57	33037.9	3977.93	10375	15829.5	1.52573	327	21.6108
N13-05	262.5	0.02288	285	6.5208	12.9	13	15	309.921	7.14808	172.427	137.493	21.06	22.012	0.847196	93.5742	0.55636	14741.8	0.417	7.4	0.65	6633.83	9274.64	2149.79	1397.37	19455.6	2178.75	352.796	1185	288.75	1660.3	22.956	245.565	150	52.5	5934.11	1618.39	11.0216	830.169	1557.11	33385.2	4079.59	10375	16011.7	1.5433	327	21.8596
N13-06	240	0.02288	285	6.5208	12.9	13	15	287.421	7.41298	177.725	109.696	19.53	19.3625	0.765617	70.0379	0.618343	15288.2	0.417	7.4	0.65	6879.67	9618.34	2229.46	1449.15	20176.6	1992	318.825	888.75	618.75	1660.3	22.956	245.565	112.5	112.5	5747.14	1567.4	11.8726	775.281	1476.57	34733.4	4753.5	10375	16605.1	1.60049	327	22.6697
N13-07	240	0.02288	292.5	6.6924	12.9	13	15	287.592	7.70104	183.436	104.156	19.53	19.3625	0.765617	64.498	0.637834	15882.2	0.417	7.4	0.65	7147.01	9992.11	2316.1	1505.46	20960.7	1992	318.825	888.75	618.75	1660.3	22.956	245.565	112.5	112.5	5747.14	1567.4	12.3729	746.281	1476.57	36144	5398.77	10375	17250.3	1.66268	327	23.5506
N13-08	240	0.02288	300	6.864	12.9	13	15	287.764	8.21632	193.532	94.2319	19.53	19.3625	0.765617	54.5738	0.672538	16944.9	0.417	7.4	0.65	7625.21	10660.7	2471.07	1606.19	22363.1	1992	318.825	888.75	618.75	1660.3	22.956	245.565	112.5	112.5	5747.14	1567.4	13.2676	699.479	1476.57	38667.3	6552.98	10375	18404.5	1.77393	327	25.1263
N13-09	250.5	0.02288	285	6.5208	12.9	13	15	297.921	7.41446	177.754	120.166	20.244	20.5567	0.80266	78.5631	0.59665	15291.2	0.417	7.4	0.65	6881.05	9620.26	2229.91	1449.44	20180.7	2079.15	334.251	888.75	618.75	1660.3	22.956	245.565	112.5	112.5	5849.72	1595.38	11.6495	788.961	1516.41	34712.7	4716.98	10375	16608.4	1.60081	327	22.6742
N13-10	285	0.02288	262.5	6.006	12.9	13	15	331.906	7.60769	181.591	150.315	22.59	25.0241	0.937467	101.764	0.547115	15689.7	0.417	7.4	0.65	7060.37	9870.98	2288.02	1487.21	20706.6	2365.5	390.388	1185	412.5	1660.3	22.956	245.565	150	75	6282.2	1713.33	11.0856	825.77	1669.33	35541	4996.89	10375	17041.2	1.64253	327	23.2651
N13-11	262.5	0.02288	285	6.5208	12.9	13	15	309.921	9.12542	210.998	98.9229	21.06	22.012	0.847196	55.0037	0.680812	18819.8	0.417	7.4	0.65	8468.91	11840.2	2744.48	1783.91	24837.5	2178.75	352.796	1185	288.75	1660.3	22.956	245.565	150	52.5	5934.11	1618.39	14.347	650.284	1557.11	43068.1	8508.82	10375	20440.9	1.97021	327	27.9065
N13-12	285	0.02288	262.5	6.006	12.9	13	15	331.906	8.07395	190.758	141.148	22.59	25.0241	0.937467	92.5969	0.574734	16651.3	0.417	7.4	0.65	7493.09	10475.9	2428.25	1578.36	21975.6	2365.5	390.388	1185	412.5	1660.3	22.956	245.565	150	75	6282.2	1713.33	11.8263	778.084	1669.33	37824.2	6041.31	10375	18085.6	1.74319	327	24.691
N13-13	285	0.02288	262.5	6.006	12.9	13	15	331.906	7.66663	182.757	149.149	22.59	25.0241	0.937467	100.598	0.550627	15811.3	0.417	7.4	0.65	7115.07	9947.45	2305.75	1498.73	20867	2365.5	390.388	1185	412.5	1660.3	22.956	245.565	150	75	6282.2	1713.33	11.1792	819.422	1669.33	35829.6	5128.91	10375	17173.2	1.65525	327	23.4453
N13-14	285	0.02288	262.5	6.006	12.9	13	15	331.906	6.29424	155.033	176.873	22.59	25.0241	0.937467	128.322	0.467098	12980.9	0.417	7.4	0.65	5841.42	8166.78	1893	1230.45	17131.6	2365.5	390.388	1185	412.5	1660.3	22.956	245.565	150	75	6282.2	1713.33	8.99904	998.088	1669.33	29109.1	2054.77	10375	14099.1	1.35895	327	19.2484
N13-15	291.525	0.02288	225	5.148	12.9	13	15	337.573	6.49002	159.067	178.506	23.0337	25.9723	0.965402	128.535	0.471206	13384.7	0.417	7.4	0.65	6023.11	8420.8	1951.88	1268.72	17664.5	2419.66	402.021	948	371.25	1660.3	22.956	245.565	120	67.5	6069.74	1655.38	9.67094	935.243	1647.99	30125.7	2514.65	10375	14537.6	1.40122	327	19.8471
N13-16	277.5	0.02288	300	6.864	12.9	13	15	325.264	7.02444	169.94	155.324	22.08	23.9769	0.906356	108.361	0.522466	14486.9	0.417	7.4	0.65	6519.09	9114.22	2112.61	1373.2	19119.1	2303.25	377.432	948	371.25	1660.3	22.956	245.565	120	67.5	5928.75	1616.93	10.8243	844.017	1590.12	32781.2	3769.64	10375	15734.8	1.5166	327	21.4815
N13-17	322.5	0.02288	300	6.864	12.9	13	15	370.264	8.67905	202.475	167.789	25.14	30.9877	1.1098	110.552	0.546839	17899.2	0.417	7.4	0.65	8054.66	11261.1	2610.23	1696.65	23622.6	2676.75	462.151	1185	412.5	1660.3	22.956	245.565	150	75	6665.22	1817.79	11.9953	767.966	1831.29	40682.9	7234.79	10375	19441.1	1.87384	327	26.5414
N13-20	240	0.02288	285	6.5208	12.9	13	15	287.421	8.11762	191.61	95.8109	19.53	19.3625	0.765617	56.1527	0.666653	16741.4	0.417	7.4	0.65	7533.62	10532.6	2441.38	1586.9	22094.5	1992	318.825	888.75	618.75	1660.3	22.956	245.565	112.5	112.5	5747.14	1567.4	13.0963	707.983	1476.57	38184	6331.91	10375	18183.5	1.75262	327	24.8245
N14-01	262.5	0.02288	225	5.148	12.9	13	15	308.548	7.84691	186.31	122.238	21.06	22.012	0.847196	78.3192	0.603827	16183.1	0.417	7.4	0.65	7282.38	10181.4	2359.97	1533.98	21357.7	2178.75	352.796	1066.5	371.25	1660.3	22.956	245.565	135	67.5	5898.11	1608.58	12.2774	751.648	1550.84	36817.1	6592.86	10375	18518.7	1.78494	327	23.9967
N14-03	156	0.02288	262.5	6.006	12.9	13	15	202.906	7.83993	186.172	16.7337	13.818	11.9956	0.524624	-9.60456	0.91753	16168.7	0.417	7.4	0.65	7275.9	10172.3	2357.87	1532.61	21338.7	1294.8	218.468	1382.5	371.25	1660.3	22.956	245.565	175	67.5	5195.83	1417.05	14.0586	662.74	1226.71	36974.5	6900.52	10375	18502.2	1.78335	327	23.9753
N14-04	268.5	0.02288	262.5	6.006	12.9	13	15	315.406	7.71956	183.802	131.604	21.468	22.7779	0.870382	86.488	0.582747	15920.4	0.417	7.4	0.65	7164.2	10016.1	2321.67	1509.08	21011.1	2228.55	362.452	1007.25	330	1660.3	22.956	245.565	127.5	60	5857.07	1597.38	12.1534	758.731	1557.06	36204.7	6286.1	10375	18218.2	1.75597	327	23.6072
N14-06	262.5	0.02288	225	5.148	12.9	13	15	308.548	7.82864	185.95	122.598	21.06	22.012	0.847196	78.6783	0.602663	16145.4	0.417	7.4	0.65	7265.43	10157.7	2354.47	1530.41	21308	2178.75	352.796	1066.5	371.25	1660.3	22.956	245.565	135	67.5	5898.11	1608.58	12.2465	753.402	1550.84	36727.7	6549.75	10375	18475.6	1.78078	327	23.9408
N14-07	262.5	0.02288	262.5	6.006	12.9	13	15	309.406	9.10208	210.555	98.8514	21.06	22.012	0.847196	54.9322	0.680512	18771.7	0.417	7.4	0.65	8447.25	11809.9	2737.46	1779.35	24774	2178.75	352.796	1066.5	371.25	1660.3	22.956	245.565	135	67.5	5898.11	1608.58	14.4012	647.996	1550.84	42963.6	9555.06	10375	21480.9	2.07045	327	27.8351
N14-09	238.5	0.02288	262.5	6.006	12.9	13	15	285.406	6.68859	163.13	122.276	19.428	19.1977	0.760466	82.8902	0.571571	13794.2	0.417	7.4	0.65	6207.39	8678.44	2011.6	1307.54	18205	1979.55	316.68	1066.5	371.25	1660.3	22.956	245.565	135	67.5	5662.8	1544.4	10.7877	846.636	1458.79	31209.1	3951.28	10375	15785.1	1.52145	327	20.4544
N14-10	255.38	0.02288	262.5	6.006	12.9	13	15	302.286	8.19668	193.15	109.136	20.5758	21.1366	0.820482	66.6031	0.638964	16904.4	0.417	7.4	0.65	7606.99	10635.2	2465.16	1602.35	22309.7	2119.65	341.672	1199.81	417.67	1660.3	22.956	245.565	151.875	75.94	6007.63	1638.44	12.6164	732.934	1554.38	38500.1	7414.77	10375	19344.2	1.8645	327	25.0663
N14-15	265.82	0.02288	262.5	6.006	12.9	13	15	312.726	8.03145	189.927	122.799	21.2858	22.4325	0.859948	78.2204	0.607328	16563.7	0.417	7.4	0.65	7453.65	10420.8	2415.47	1570.05	21860	2206.31	358.107	1456.96	405.735	1660.3	22.956	245.565	184.425	73.77	6355.92	1733.43	11.6108	791.379	1638	37596	6941.23	10375	18954.2	1.82691	327	24.561
N14-16	292.5	0.02288	262.5	6.006	12.9	13	15	339.406	8.65792	202.069	137.337	23.1	26.1171	0.969647	87.1503	0.595361	17855.7	0.417	7.4	0.65	8035.05	11233.7	2603.88	1692.52	23565.1	2427.75	403.789	1007.25	330	1660.3	22.956	245.565	127.5	60	6097.61	1662.98	13.1704	704.28	1655.22	40734.2	8402.48	10375	20432.7	1.96942	327	26.4768
N14-17	238.5	0.02288	262.5	6.006	12.9	13	15	285.406	8.25428	194.27	91.136	19.428	19.1977	0.760466	51.7498	0.68068	17023.2	0.417	7.4	0.65	7660.45	10709.9	2482.48	1613.61	22466.5	1979.55	316.68	1066.5	371.25	1660.3	22.956	245.565	135	67.5	5662.8	1544.4	13.5471	686.044	1458.79	38876.2	7646.31	10375	19480.1	1.8776	327	25.2424
N14-18	253.5	0.02288	262.5	6.006	12.9	13	15	300.406	8.60329	201.018	99.3877	20.448	20.9113	0.81357	57.2148	0.669155	17743	0.417	7.4	0.65	7984.35	11162.8	2587.45	1681.84	23416.4	2104.05	338.794	592.5	412.5	1660.3	22.956	245.565	75	75	5376.66	1466.36	14.969	624.954	1440.36	40663.3	8488.4	10375	20303.8	1.95699	327	26.3097
N14-19	178.5	0.02288	262.5	6.006	12.9	13	15	225.406	8.11201	191.5	33.9056	15.348	13.637	0.580524	4.34005	0.84958	16729.8	0.417	7.4	0.65	7528.41	10525.3	2439.69	1585.8	22079.2	1481.55	241.747	975.492	0	1660.3	22.956	245.565	123.48		4627.61	1262.07	16.4944	570.464	1165.51	38461.8	7603.83	10375	19144.3	1.84524	327	24.8074
N14-20	198.33	0.02288	262.5	6.006	12.9	13	15	245.236	8.66269	202.161	43.0755	16.6964	15.2689	0.634709	10.4754	0.824351	17865.5	0.417	7.4	0.65	8039.47	11239.8	2605.31	1693.45	23578.1	1646.14	264.311	921.574	0	1660.3	22.956	245.565	116.655		4760.84	1298.41	17.1592	549.58	1223.96	41122.1	8844.98	10375	20443.9	1.9705	327	26.4914
average	250.481	0.02288	267.941	6.13049	12.9	13	15	297.512	7.06741	170.375	127.137	20.2427	20.7864	0.808254	85.2991	0.577673	13846.6	0.417	7.4	0.65	6230.95	8711.38	2019.23	1312.5	18274.1	2079	336.58	1087.63	411.552	1660.3	22.956	245.565	137.675	77.8818	5843.58	1593.7	10.5252	850.513	2038.6	31284.1	3665.73	10375	16079.3	1.54982	327	21.6129

## Sheet: CLUP
	Nfert(kg/hm2)	Seed nitrogen concentration(kg/kg)	seeding rate(kg/hm2)	Nsed(kg/hm2)	Ndep	Nirr	Nbio	Ninput	yield（t/hm2）	Nup	Nsurp	Nnh3	Nleach	Nn2o	Nacc	NRE	Yp	HI	S/R	Yer	Cg	Cs	Cr	Cer	Cp	Ntrans	N application	P	K	灌溉用电	Her	fuel	P施用	K施用	GHG	Ce	SI	C foot	environment cost	NECB	NEEB	cost	T benefit	BCR	labor cost	ALP
12-01	208.5		0.02288	172.5	3.9468	12.9	13	15	253.347	6.36291	156.451	96.896	17.388	16.1802	0.664431	62.6634	0.617536	12970	0.417	7.4	0.65	5836.49	8159.88	1891.4	1229.41	17117.2	1730.55	276.688	663.6	259.875	1356.46	22.956	211.694	84	47.25	4521.82	1233.22	12.88	710.653	1201.11	29563.2	2636.01	9525	13362.1	1.40285	240
12-02	208.5		0.02288	172.5	3.9468	12.9	13	15	253.347	6.23395	153.784	99.5625	17.388	16.1802	0.664431	65.3298	0.607011	12707.1	0.417	7.4	0.65	5718.19	7994.49	1853.07	1204.49	16770.2	1730.55	276.688	663.6	259.875	1356.46	22.956	211.694	84	47.25	4521.82	1233.22	12.5987	725.355	1201.11	28939	2365.18	9525	13091.3	1.37441	240
12-03	208.5		0.02288	172.5	3.9468	12.9	13	15	253.347	7.51962	179.845	73.5018	17.388	16.1802	0.664431	39.2692	0.709877	15327.8	0.417	7.4	0.65	6897.49	9643.25	2235.24	1452.9	20228.9	1730.55	276.688	663.6	259.875	1356.46	22.956	211.694	84	47.25	4521.82	1233.22	15.4032	601.337	1201.11	35161.6	5065.08	9525	15791.2	1.65787	240
12-04	208.5		0.02288	172.5	3.9468	12.9	13	15	253.347	7.69402	183.298	70.0492	17.388	16.1802	0.664431	35.8165	0.723505	15683.3	0.417	7.4	0.65	7057.46	9866.91	2287.08	1486.6	20698.1	1730.55	276.688	663.6	259.875	1356.46	22.956	211.694	84	47.25	4521.82	1233.22	15.7837	587.706	1201.11	36005.7	5431.33	9525	16157.4	1.69632	240
12-05	208.5		0.02288	172.5	3.9468	12.9	13	15	253.347	7.26549	174.781	78.5661	17.388	16.1802	0.664431	44.3334	0.689887	14809.7	0.417	7.4	0.65	6664.39	9317.35	2159.69	1403.8	19545.2	1730.55	276.688	663.6	259.875	1356.46	22.956	211.694	84	47.25	4521.82	1233.22	14.8489	622.371	1201.11	33931.6	4531.41	9525	15257.5	1.60184	240
12-06	208.5		0.02288	172.5	3.9468	12.9	13	15	253.347	6.79158	165.226	88.1207	17.388	16.1802	0.664431	53.8881	0.652173	13843.7	0.417	7.4	0.65	6229.68	8709.6	2018.82	1312.23	18270.3	1730.55	276.688	663.6	259.875	1356.46	22.956	211.694	84	47.25	4521.82	1233.22	13.8151	665.799	1201.11	31637.9	3536.2	9525	14262.3	1.49736	240
12-07	208.5		0.02288	172.5	3.9468	12.9	13	15	253.347	7.19343	173.337	80.0094	17.388	16.1802	0.664431	45.7768	0.68419	14662.9	0.417	7.4	0.65	6598.29	9224.94	2138.27	1389.88	19351.4	1730.55	276.688	663.6	259.875	1356.46	22.956	211.694	84	47.25	4521.82	1233.22	14.6917	628.605	1201.11	33582.9	4380.08	9525	15106.2	1.58595	240
12-08	208.5		0.02288	172.5	3.9468	12.9	13	15	253.347	6.16026	152.255	101.092	17.388	16.1802	0.664431	66.8589	0.600975	12556.9	0.417	7.4	0.65	5650.6	7900	1831.16	1190.26	16572	1730.55	276.688	663.6	259.875	1356.46	22.956	211.694	84	47.25	4521.82	1233.22	12.438	734.031	1201.11	28582.4	2210.44	9525	12936.6	1.35817	240
12-09	208.5		0.02288	172.5	3.9468	12.9	13	15	253.347	5.29659	134	119.347	17.388	16.1802	0.664431	85.1145	0.528918	10796.4	0.417	7.4	0.65	4858.38	6792.41	1574.43	1023.38	14248.6	1730.55	276.688	663.6	259.875	1356.46	22.956	211.694	84	47.25	4521.82	1233.22	10.5539	853.724	1201.11	24402.2	396.72	9525	11122.8	1.16775	240
12-10	208.5		0.02288	172.5	3.9468	12.9	13	15	253.347	6.77716	164.933	88.4138	17.388	16.1802	0.664431	54.1811	0.651017	13814.3	0.417	7.4	0.65	6216.46	8691.11	2014.54	1309.45	18231.6	1730.55	276.688	663.6	259.875	1356.46	22.956	211.694	84	47.25	4521.82	1233.22	13.7836	667.216	1201.11	31568.1	3505.92	9525	14232	1.49418	240
12-11	208.5		0.02288	172.5	3.9468	12.9	13	15	253.347	6.49764	159.223	94.1238	17.388	16.1802	0.664431	59.8911	0.628478	13244.6	0.417	7.4	0.65	5960.06	8332.65	1931.45	1255.44	17479.6	1730.55	276.688	663.6	259.875	1356.46	22.956	211.694	84	47.25	4521.82	1233.22	13.1739	695.918	1201.11	30215.2	2918.93	9525	13645	1.43255	240
12-12	208.5		0.02288	172.5	3.9468	12.9	13	15	253.347	7.67244	182.871	70.4753	17.388	16.1802	0.664431	36.2427	0.721823	15639.3	0.417	7.4	0.65	7037.67	9839.24	2280.66	1482.43	20640	1730.55	276.688	663.6	259.875	1356.46	22.956	211.694	84	47.25	4521.82	1233.22	15.7366	589.359	1201.11	35901.3	5386.02	9525	16112.1	1.69156	240
12-13	208.5		0.02288	172.5	3.9468	12.9	13	15	253.347	7.76121	184.623	68.7238	17.388	16.1802	0.664431	34.4911	0.728736	15820.2	0.417	7.4	0.65	7119.1	9953.08	2307.05	1499.58	20878.8	1730.55	276.688	663.6	259.875	1356.46	22.956	211.694	84	47.25	4521.82	1233.22	15.9303	582.618	1201.11	36330.9	5572.43	9525	16298.5	1.71113	240
12-14	208.5		0.02288	172.5	3.9468	12.9	13	15	253.347	7.94645	188.263	65.0835	17.388	16.1802	0.664431	30.8509	0.743105	16197.8	0.417	7.4	0.65	7289.01	10190.6	2362.11	1535.37	21377.1	1730.55	276.688	663.6	259.875	1356.46	22.956	211.694	84	47.25	4521.82	1233.22	16.3343	569.037	1201.11	37227.5	5961.43	9525	16687.5	1.75197	240
12-15	208.5		0.02288	172.5	3.9468	12.9	13	15	253.347	7.71388	183.69	69.6572	17.388	16.1802	0.664431	35.4245	0.725052	15723.7	0.417	7.4	0.65	7075.68	9892.38	2292.98	1490.44	20751.5	1730.55	276.688	663.6	259.875	1356.46	22.956	211.694	84	47.25	4521.82	1233.22	15.827	586.193	1201.11	36101.8	5473.03	9525	16199.1	1.7007	240
12-16	208.5		0.02288	172.5	3.9468	12.9	13	15	253.347	7.25803	174.632	78.7152	17.388	16.1802	0.664431	44.4825	0.689299	14794.6	0.417	7.4	0.65	6657.55	9307.8	2157.48	1402.36	19525.2	1730.55	276.688	663.6	259.875	1356.46	22.956	211.694	84	47.25	4521.82	1233.22	14.8326	623.01	1201.11	33895.6	4515.76	9525	15241.9	1.6002	240
12-17	208.5		0.02288	172.5	3.9468	12.9	13	15	253.347	8.79699	204.736	48.6104	17.388	16.1802	0.664431	14.3778	0.808127	17931.5	0.417	7.4	0.65	8069.18	11281.4	2614.94	1699.71	23665.2	1730.55	276.688	663.6	259.875	1356.46	22.956	211.694	84	47.25	4521.82	1233.22	18.1897	514.02	1201.11	41344.1	7747.56	9525	18473.7	1.93949	240
12-18	208.5		0.02288	172.5	3.9468	12.9	13	15	253.347	6.97474	168.937	84.4102	17.388	16.1802	0.664431	50.1776	0.666819	14217.1	0.417	7.4	0.65	6397.69	8944.5	2073.27	1347.63	18763.1	1730.55	276.688	663.6	259.875	1356.46	22.956	211.694	84	47.25	4521.82	1233.22	14.2147	648.314	1201.11	32524.4	3920.85	9525	14647	1.53774	240
12-19	208.5		0.02288	172.5	3.9468	12.9	13	15	253.347	6.03186	149.58	103.766	17.388	16.1802	0.664431	69.5338	0.590417	12295.2	0.417	7.4	0.65	5532.82	7735.33	1792.99	1165.45	16226.6	1730.55	276.688	663.6	259.875	1356.46	22.956	211.694	84	47.25	4521.82	1233.22	12.1579	749.657	1201.11	27960.9	1940.79	9525	12666.9	1.32986	240
12-20	208.5		0.02288	172.5	3.9468	12.9	13	15	253.347	6.93198	168.072	85.2745	17.388	16.1802	0.664431	51.0419	0.663408	14129.9	0.417	7.4	0.65	6358.47	8889.66	2060.56	1339.36	18648	1730.55	276.688	663.6	259.875	1356.46	22.956	211.694	84	47.25	4521.82	1233.22	14.1214	652.314	1201.11	32317.4	3831.04	9525	14557.2	1.52831	240
13-01	182.25	0.76	0.02288	172.5	3.9468	12.9	13	15	227.097	6.28714	154.886	72.2112	15.603	13.9317	0.590404	42.0862	0.682024	12966.3	0.417	7.4	0.65	5834.82	8157.56	1890.86	1229.06	17112.3	1512.67	245.861	829.5	288.75	1356.46	22.956	211.694	105	52.5	4467.9	1218.52	13.0435	710.641	1144.19	29569.1	3413.99	9525	14083.2	1.47855	240
13-02	182.25	0.76	0.02288	172.5	3.9468	12.9	13	15	227.097	7.62821	181.997	45.0999	15.603	13.9317	0.590404	14.9748	0.801407	15732	0.417	7.4	0.65	7079.42	9897.6	2294.19	1491.22	20762.4	1512.67	245.861	829.5	288.75	1356.46	22.956	211.694	105	52.5	4467.9	1218.52	16.0391	585.707	1144.19	36136.3	6418	9525	17087.2	1.79393	240
13-03	182.25	0.76	0.02288	172.5	3.9468	12.9	13	15	227.097	8.02487	189.799	37.2981	15.603	13.9317	0.590404	7.17307	0.835761	16550.1	0.417	7.4	0.65	7447.55	10412.3	2413.49	1568.77	21842.1	1512.67	245.861	829.5	288.75	1356.46	22.956	211.694	105	52.5	4467.9	1218.52	16.9251	556.756	1144.19	38078.7	7306.53	9525	17975.7	1.88721	240
13-04	182.25	0.76	0.02288	172.5	3.9468	12.9	13	15	227.097	8.03514	189.999	37.0975	15.603	13.9317	0.590404	6.97245	0.836644	16571.3	0.417	7.4	0.65	7457.07	10425.6	2416.58	1570.77	21870	1512.67	245.861	829.5	288.75	1356.46	22.956	211.694	105	52.5	4467.9	1218.52	16.948	556.045	1144.19	38128.9	7329.51	9525	17998.7	1.88963	240
13-05	182.25	0.76	0.02288	172.5	3.9468	12.9	13	15	227.097	8.55648	200.117	26.9799	15.603	13.9317	0.590404	-3.14516	0.881196	17646.4	0.417	7.4	0.65	7940.9	11102	2573.37	1672.69	23289	1512.67	245.861	829.5	288.75	1356.46	22.956	211.694	105	52.5	4467.9	1218.52	18.1126	522.166	1144.19	40681.9	8497.31	9525	19166.5	2.01223	240
13-06	182.25	0.76	0.02288	172.5	3.9468	12.9	13	15	227.097	7.48187	179.095	48.0014	15.603	13.9317	0.590404	17.8763	0.78863	15430.2	0.417	7.4	0.65	6943.61	9707.73	2250.18	1462.62	20364.1	1512.67	245.861	829.5	288.75	1356.46	22.956	211.694	105	52.5	4467.9	1218.52	15.7122	597.163	1144.19	35419.7	6090.21	9525	16759.4	1.75952	240
13-07	182.25	0.76	0.02288	172.5	3.9468	12.9	13	15	227.097	7.85503	186.469	40.6277	15.603	13.9317	0.590404	10.5026	0.8211	16199.8	0.417	7.4	0.65	7289.92	10191.9	2362.41	1535.56	21379.8	1512.67	245.861	829.5	288.75	1356.46	22.956	211.694	105	52.5	4467.9	1218.52	16.5457	568.795	1144.19	37247	6926.07	9525	17595.3	1.84727	240
13-08	182.25	0.76	0.02288	172.5	3.9468	12.9	13	15	227.097	8.22824	193.764	33.3328	15.603	13.9317	0.590404	3.2077	0.853222	16969.5	0.417	7.4	0.65	7636.28	10676.1	2474.65	1608.52	22395.6	1512.67	245.861	829.5	288.75	1356.46	22.956	211.694	105	52.5	4467.9	1218.52	17.3794	542.995	1144.19	39074.6	7762.08	9525	18431.3	1.93504	240
13-09	182.25	0.76	0.02288	172.5	3.9468	12.9	13	15	227.097	7.65929	182.612	44.4852	15.603	13.9317	0.590404	14.3602	0.804113	15796.1	0.417	7.4	0.65	7108.26	9937.93	2303.54	1497.3	20847	1512.67	245.861	829.5	288.75	1356.46	22.956	211.694	105	52.5	4467.9	1218.52	16.1085	583.33	1144.19	36288.5	6487.62	9525	17156.8	1.80124	282.8
13-10	182.25	0.76	0.02288	172.5	3.9468	12.9	13	15	227.097	8.19012	193.022	34.0743	15.603	13.9317	0.590404	3.94926	0.849957	16890.9	0.417	7.4	0.65	7600.91	10626.7	2463.19	1601.07	22291.9	1512.67	245.861	829.5	288.75	1356.46	22.956	211.694	105	52.5	4467.9	1218.52	17.2942	545.523	1144.19	38887.9	7676.69	9525	18345.9	1.92608	240
13-11	182.25	0.76	0.02288	172.5	3.9468	12.9	13	15	227.097	8.13508	191.95	35.1465	15.603	13.9317	0.590404	5.02144	0.845236	16777.4	0.417	7.4	0.65	7549.82	10555.3	2446.63	1590.31	22142	1512.67	245.861	829.5	288.75	1356.46	22.956	211.694	105	52.5	4467.9	1218.52	17.1713	549.214	1144.19	38618.4	7553.39	9525	18222.6	1.91313	240
13-12	182.25	0.76	0.02288	172.5	3.9468	12.9	13	15	227.097	7.87263	186.815	40.2819	15.603	13.9317	0.590404	10.1568	0.822622	16236.1	0.417	7.4	0.65	7306.25	10214.7	2367.7	1539.01	21427.7	1512.67	245.861	829.5	288.75	1356.46	22.956	211.694	105	52.5	4467.9	1218.52	16.585	567.523	1144.19	37333.1	6965.49	9525	17634.7	1.85141	240
13-13	182.25	0.76	0.02288	172.5	3.9468	12.9	13	15	227.097	8.45978	198.251	28.8456	15.603	13.9317	0.590404	-1.27951	0.872981	17447	0.417	7.4	0.65	7851.16	10976.6	2544.29	1653.79	23025.8	1512.67	245.861	829.5	288.75	1356.46	22.956	211.694	105	52.5	4467.9	1218.52	17.8966	528.134	1144.19	40208.4	8280.71	9525	18949.9	1.98949	240
13-14	182.25	0.76	0.02288	172.5	3.9468	12.9	13	15	227.097	7.35178	176.505	50.592	15.603	13.9317	0.590404	20.4669	0.777223	15161.9	0.417	7.4	0.65	6822.87	9538.93	2211.05	1437.19	20010	1512.67	245.861	829.5	288.75	1356.46	22.956	211.694	105	52.5	4467.9	1218.52	15.4216	607.73	1144.19	34782.6	5798.79	9525	16468	1.72892	240
13-15	182.25	0.76	0.02288	172.5	3.9468	12.9	13	15	227.097	8.4728	198.503	28.594	15.603	13.9317	0.590404	-1.53106	0.874089	17473.9	0.417	7.4	0.65	7863.25	10993.5	2548.2	1656.33	23061.2	1512.67	245.861	829.5	288.75	1356.46	22.956	211.694	105	52.5	4467.9	1218.52	17.9257	527.322	1144.19	40272.2	8309.88	9525	18979.1	1.99255	240
13-16	182.25	0.76	0.02288	172.5	3.9468	12.9	13	15	227.097	7.94975	188.328	38.7688	15.603	13.9317	0.590404	8.64369	0.829285	16395.2	0.417	7.4	0.65	7377.83	10314.8	2390.9	1554.08	21637.6	1512.67	245.861	829.5	288.75	1356.46	22.956	211.694	105	52.5	4467.9	1218.52	16.7573	562.017	1144.19	37710.8	7138.25	9525	17807.4	1.86955	240
13-17	182.25	0.76	0.02288	172.5	3.9468	12.9	13	15	227.097	9.02591	209.106	17.9905	15.603	13.9317	0.590404	-12.1346	0.920781	18614.6	0.417	7.4	0.65	8376.56	11711.1	2714.55	1764.46	24566.7	1512.67	245.861	829.5	288.75	1356.46	22.956	211.694	105	52.5	4467.9	1218.52	19.1611	495.008	1144.19	42980.7	9548.85	9525	20218	2.12263	240
13-18	182.25	0.76	0.02288	172.5	3.9468	12.9	13	15	227.097	8.61748	201.291	25.8055	15.603	13.9317	0.590404	-4.31958	0.886368	17772.3	0.417	7.4	0.65	7997.51	11181.2	2591.71	1684.61	23455	1512.67	245.861	829.5	288.75	1356.46	22.956	211.694	105	52.5	4467.9	1218.52	18.2488	518.469	1144.19	40980.6	8633.95	9525	19303.1	2.02658	240
13-19	182.25	0.76	0.02288	172.5	3.9468	12.9	13	15	227.097	8.15806	192.398	34.6986	15.603	13.9317	0.590404	4.57351	0.847208	16824.8	0.417	7.4	0.65	7571.15	10585.1	2453.55	1594.81	22204.6	1512.67	245.861	829.5	288.75	1356.46	22.956	211.694	105	52.5	4467.9	1218.52	17.2226	547.666	1144.19	38730.9	7604.87	9525	18274.1	1.91854	240
13-20	182.25	0.76	0.02288	172.5	3.9468	12.9	13	15	227.097	7.4728	178.915	48.1817	15.603	13.9317	0.590404	18.0566	0.787836	15411.5	0.417	7.4	0.65	6935.19	9695.96	2247.45	1460.84	20339.5	1512.67	245.861	829.5	288.75	1356.46	22.956	211.694	105	52.5	4467.9	1218.52	15.692	597.888	1144.19	35375.3	6069.89	9525	16739.1	1.75738	240
13-21	182.25	0.76	0.02288	172.5	3.9468	12.9	13	15	227.097	6.95843	168.607	58.4898	15.603	13.9317	0.590404	28.3647	0.742446	14350.7	0.417	7.4	0.65	6457.82	9028.56	2092.75	1360.29	18939.4	1512.67	245.861	829.5	288.75	1356.46	22.956	211.694	105	52.5	4467.9	1218.52	14.543	642.084	1144.19	32856.4	4917.69	9525	15586.9	1.63642	240
13-22	182.25	0.76	0.02288	172.5	3.9468	12.9	13	15	227.097	6.66419	162.632	64.4649	15.603	13.9317	0.590404	34.3398	0.716135	13743.9	0.417	7.4	0.65	6184.75	8646.78	2004.26	1302.77	18138.6	1512.67	245.861	829.5	288.75	1356.46	22.956	211.694	105	52.5	4467.9	1218.52	13.8858	670.434	1144.19	31415.5	4258.59	9525	14927.8	1.56722	240
14-01	198	0.91	0.02288	225	5.148	12.9	13	15	244.048	7.0909	171.278	72.77	16.674	15.2402	0.633767	40.222	0.701821	14623.9	0.417	7.4	0.65	6580.76	9200.44	2132.6	1386.19	19300	1643.4	263.919	746.55	259.875	1356.46	22.956	211.694	94.5	47.25	4504.86	1228.6	14.709	635.301	1178.74	33495	6030.79	9525	16734.5	1.75691	240
14-02	198	0.91	0.02288	225	5.148	12.9	13	15	244.048	8.2545	194.274	49.7737	16.674	15.2402	0.633767	17.2257	0.79605	17023.7	0.417	7.4	0.65	7660.65	10710.2	2482.55	1613.66	22467.1	1643.4	263.919	746.55	259.875	1356.46	22.956	211.694	94.5	47.25	4504.86	1228.6	17.2868	545.746	1178.74	39193.1	8776.88	9525	19480.6	2.04521	240
14-03	198	0.91	0.02288	225	5.148	12.9	13	15	244.048	8.85199	205.789	38.2592	16.674	15.2402	0.633767	5.71123	0.843231	18255.9	0.417	7.4	0.65	8215.16	11485.5	2662.25	1730.46	24093.3	1643.4	263.919	746.55	259.875	1356.46	22.956	211.694	94.5	47.25	4504.86	1228.6	18.6104	508.909	1178.74	42119	10187	9525	20890.7	2.19325	240
14-04	198	0.91	0.02288	225	5.148	12.9	13	15	244.048	8.95768	207.807	36.2414	16.674	15.2402	0.633767	3.69344	0.851499	18473.9	0.417	7.4	0.65	8313.24	11622.6	2694.03	1751.12	24381	1643.4	263.919	746.55	259.875	1356.46	22.956	211.694	94.5	47.25	4504.86	1228.6	18.8446	502.904	1178.74	42636.5	10436.4	9525	21140.1	2.21944	240
14-05	198	0.91	0.02288	225	5.148	12.9	13	15	244.048	9.25478	213.45	30.5982	16.674	15.2402	0.633767	-1.94982	0.874622	19086.6	0.417	7.4	0.65	8588.96	12008.1	2783.38	1809.2	25189.6	1643.4	263.919	746.55	259.875	1356.46	22.956	211.694	94.5	47.25	4504.86	1228.6	19.5028	486.76	1178.74	44091.4	11137.5	9525	21841.3	2.29305	240
14-06	198	0.91	0.02288	225	5.148	12.9	13	15	244.048	8.67919	202.478	41.5705	16.674	15.2402	0.633767	9.02247	0.829663	17899.5	0.417	7.4	0.65	8054.79	11261.2	2610.28	1696.68	23623	1643.4	263.919	746.55	259.875	1356.46	22.956	211.694	94.5	47.25	4504.86	1228.6	18.2276	519.041	1178.74	41272.8	9779.15	9525	20482.9	2.15043	240
14-07	198	0.91	0.02288	225	5.148	12.9	13	15	244.048	9.19526	212.323	31.7253	16.674	15.2402	0.633767	-0.822717	0.870004	18963.8	0.417	7.4	0.65	8533.73	11930.9	2765.48	1797.56	25027.6	1643.4	263.919	746.55	259.875	1356.46	22.956	211.694	94.5	47.25	4504.86	1228.6	19.3709	489.911	1178.74	43799.9	10997.1	9525	21700.8	2.2783	240
14-08	198	0.91	0.02288	225	5.148	12.9	13	15	244.048	8.74475	203.736	40.3125	16.674	15.2402	0.633767	7.76449	0.834817	18034.7	0.417	7.4	0.65	8115.63	11346.3	2629.99	1709.49	23801.4	1643.4	263.919	746.55	259.875	1356.46	22.956	211.694	94.5	47.25	4504.86	1228.6	18.3729	515.15	1178.74	41593.8	9933.87	9525	20637.6	2.16668	240
14-09	198	0.91	0.02288	225	5.148	12.9	13	15	244.048	8.54216	199.841	44.207	16.674	15.2402	0.633767	11.659	0.818859	17616.9	0.417	7.4	0.65	7927.62	11083.5	2569.06	1669.89	23250	1643.4	263.919	746.55	259.875	1356.46	22.956	211.694	94.5	47.25	4504.86	1228.6	17.924	527.367	1178.74	40601.7	9455.76	9525	20159.5	2.11648	240
14-10	198	0.91	0.02288	225	5.148	12.9	13	15	244.048	8.20295	193.272	50.7759	16.674	15.2402	0.633767	18.2279	0.791943	16917.4	0.417	7.4	0.65	7612.81	10643.3	2467.05	1603.58	22326.8	1643.4	263.919	746.55	259.875	1356.46	22.956	211.694	94.5	47.25	4504.86	1228.6	17.1726	549.175	1178.74	38940.6	8655.22	9525	19359	2.03244	240
14-11	198	0.91	0.02288	225	5.148	12.9	13	15	244.048	9.15334	211.528	32.5201	16.674	15.2402	0.633767	-0.0278909	0.866747	18877.4	0.417	7.4	0.65	8494.83	11876.5	2752.88	1789.37	24913.5	1643.4	263.919	746.55	259.875	1356.46	22.956	211.694	94.5	47.25	4504.86	1228.6	19.278	492.154	1178.74	43594.6	10898.2	9525	21601.9	2.26791	240
14-12	198	0.91	0.02288	225	5.148	12.9	13	15	244.048	8.89822	206.672	37.376	16.674	15.2402	0.633767	4.828	0.84685	18351.2	0.417	7.4	0.65	8258.06	11545.4	2676.15	1739.5	24219.1	1643.4	263.919	746.55	259.875	1356.46	22.956	211.694	94.5	47.25	4504.86	1228.6	18.7128	506.265	1178.74	42345.3	10296.1	9525	20999.8	2.2047	240
14-13	198	0.91	0.02288	225	5.148	12.9	13	15	244.048	9.40533	216.294	27.7544	16.674	15.2402	0.633767	-4.79361	0.886275	19397.1	0.417	7.4	0.65	8728.69	12203.4	2828.66	1838.63	25599.4	1643.4	263.919	746.55	259.875	1356.46	22.956	211.694	94.5	47.25	4504.86	1228.6	19.8363	478.968	1178.74	44828.6	11492.8	9525	22196.6	2.33035	240
14-14	198	0.91	0.02288	225	5.148	12.9	13	15	244.048	8.7629	204.083	39.9645	16.674	15.2402	0.633767	7.4165	0.836243	18072.2	0.417	7.4	0.65	8132.48	11369.9	2635.45	1713.04	23850.8	1643.4	263.919	746.55	259.875	1356.46	22.956	211.694	94.5	47.25	4504.86	1228.6	18.4131	514.083	1178.74	41682.7	9976.71	9525	20680.4	2.17118	240
14-15	198	0.91	0.02288	225	5.148	12.9	13	15	244.048	9.23587	213.092	30.956	16.674	15.2402	0.633767	-1.59198	0.873156	19047.6	0.417	7.4	0.65	8571.42	11983.5	2777.7	1805.5	25138.2	1643.4	263.919	746.55	259.875	1356.46	22.956	211.694	94.5	47.25	4504.86	1228.6	19.4609	487.756	1178.74	43998.8	11092.9	9525	21796.7	2.28836	240
14-16	198	0.91	0.02288	225	5.148	12.9	13	15	244.048	10.4863	236.416	7.6317	16.674	15.2402	0.633767	-24.9163	0.968729	21626.4	0.417	7.4	0.65	9731.88	13606	3153.76	2049.95	28541.5	1643.4	263.919	746.55	259.875	1356.46	22.956	211.694	94.5	47.25	4504.86	1228.6	22.231	429.595	1178.74	50122	14043.9	9525	24747.6	2.59818	240
14-17	198	0.91	0.02288	225	5.148	12.9	13	15	244.048	9.29843	214.275	29.7726	16.674	15.2402	0.633767	-2.77544	0.878005	19176.6	0.417	7.4	0.65	8629.48	12064.7	2796.51	1817.73	25308.4	1643.4	263.919	746.55	259.875	1356.46	22.956	211.694	94.5	47.25	4504.86	1228.6	19.5995	484.475	1178.74	44305.1	11240.6	9525	21944.3	2.30386	240
14-18	198	0.91	0.02288	225	5.148	12.9	13	15	244.048	9.07555	210.051	33.9974	16.674	15.2402	0.633767	1.44941	0.860694	18717	0.417	7.4	0.65	8422.63	11775.5	2729.48	1774.16	24701.8	1643.4	263.919	746.55	259.875	1356.46	22.956	211.694	94.5	47.25	4504.86	1228.6	19.1057	496.373	1178.74	43213.7	10714.6	9525	21418.3	2.24864	240
14-19	198	0.91	0.02288	225	5.148	12.9	13	15	244.048	9.55729	219.153	24.8947	16.674	15.2402	0.633767	-7.6533	0.897993	19710.5	0.417	7.4	0.65	8869.71	12400.6	2874.36	1868.34	26013	1643.4	263.919	746.55	259.875	1356.46	22.956	211.694	94.5	47.25	4504.86	1228.6	20.1729	471.353	1178.74	45572.7	11851.5	9525	22555.2	2.368	240
14-20	198	0.91	0.02288	225	5.148	12.9	13	15	244.048	9.3333	214.934	29.1137	16.674	15.2402	0.633767	-3.43431	0.880705	19248.5	0.417	7.4	0.65	8661.84	12110	2807	1824.55	25403.3	1643.4	263.919	746.55	259.875	1356.46	22.956	211.694	94.5	47.25	4504.86	1228.6	19.6767	482.665	1178.74	44475.9	11322.8	9525	22026.6	2.3125	240
average	195.798	0.831429	0.02288	189.435	4.33428	12.9	13	15	241.033	7.95074	188.038	52.9949	16.5243	15.0791	0.628272	20.7632	0.782492	16342.7	0.417	7.4	0.65	7354.22	10281.8	2383.25	1549.11	21568.4	1625.13	261.63	749.226	270.121	1356.46	22.956	211.694	94.8387	49.1129	4497.22	1226.51	16.5878	576.029	1477.22	1477.22	6835.74	9525	17838	1.87275	240.69

## Sheet: sp
	Nfert(kg/hm2)	Seed nitrogen concentration(kg/kg)	seeding rate(kg/hm2)	Nsed(kg/hm2)	Ndep	Nirr	Nbio	Ninput	yield（t/hm2）	Nup	Nsurp	Nnh3	Nleach	Nn2o	Nacc	NRE	Yp	HI	S/R	Yer	Cg	Cs	Cr	Cer	Cp	Ntrans	N application	P	K	灌溉用电	Her	fuel	P施用	K施用	GHG	Ce	SI	C foot	environment cost	NECB	NEEB	cost	T benefit	BCR	labor cost	ALP
1	134	0.367347	0.02288	168.75	3.861	12.9	13	15	178.761	7.75	184.402	-5.64106	12.322	10.5818	0.475174	-29.0201	1.03156	15983.2	0.417	7.4	0.65	7192.45	10055.6	2330.82	1515.03	21093.9	1112.2	197.876	400.563	147.931	729.6	22.956	262.5	50.7042	26.8966	2873.63	783.716	25.9153	370.791	786.892	37167.5	4993.11	10495	16275	1.55074	263.8
2	190	0.357143	0.02288	168.75	3.861	12.9	13	15	234.761	8.69	202.685	32.0759	16.13	14.5609	0.611357	0.773637	0.863368	17921.8	0.417	7.4	0.65	8064.82	11275.3	2613.53	1698.79	23652.4	1577	254.587	534.085	246.552	729.6	22.956	262.5	67.6056	44.8276	3627.28	989.258	22.9093	417.408	1011.35	41565	7959.25	10495	19465.6	1.85475	275.7
3	161	0.257812	0.02288	168.75	3.861	12.9	13	15	205.761	8.32	195.546	10.2153	14.158	12.3424	0.536562	-16.8217	0.950354	17158.8	0.417	7.4	0.65	7721.44	10795.2	2502.25	1626.46	22645.4	1336.3	223.44	534.085	246.552	729.6	22.956	262.5	67.6056	44.8276	3355.43	915.118	23.7458	403.297	914.152	39827.3	8226.05	10495	19635.2	1.87091	243
average	161.667	0.327434	0.02288	168.75	3.861	12.9	13	15	206.428	8.25333	194.211	12.2167	14.2033	12.495	0.541031	-15.0227	0.948426	17021.3	0.417	7.4	0.65	7659.57	10708.7	2482.2	1613.43	22463.9	1341.83	225.301	489.577	213.678	729.6	22.956	262.5	61.9718	38.8506	3285.45	896.031	24.1901	398.075	0	39519.9	7963.6	10495	18458.6	1.7588	260.833
The SP data here only includes the annual averages. If you need the full dataset for repeated processing, you can request it from the author.
